# Supplementary material for: Cytokine Thresholds in Gingival Crevicular Fluid with Potential Diagnosis of Chronic Periodontitis Differentiating by Smoking Status
Source: Sci Rep. 2018 Dec 20;8:18003. doi: 10.1038/s41598-018-35920-4 (PMC6301951; doi:10.1038/s41598-018-35920-4)
Supplement: Supplementary file 1 — Dataset 1 [file 41598_2018_35920_MOESM1_ESM.xlsx]

## Sheet: Models for smokers
Intercep	Var.1	Intercep_Coef	Var.1._Coef	ci.inf_Intercep	ci.sup_Intercep	ci.inf_Var.1	ci.sup_Var.1	AUC.VALUE
(Intercept)	IL1alpha	-4.52141867	9.237e-05	-7.84755	-1.195287	2.7e-05	0.000158	0.966
(Intercept)	IL1beta	-3.60120221	0.00067687	-6.157571	-1.044833	0.000235	0.001119	0.968
(Intercept)	IL17A	-2.9744488	0.27241366	-5.231791	-0.717107	0.107802	0.437026	0.94
(Intercept)	IL1alpha_IL2	-2.27409368	0.00057421	-4.311336	-0.236851	0.00018	0.000968	0.878
(Intercept)	IL1beta_IL2	-1.35592418	0.00357725	-2.817476	0.105628	0.001057	0.006098	0.906
(Intercept)	IL17A_IL2	-4.3314379	5.34392203	-7.366744	-1.296132	1.999249	8.688595	0.955

## Sheet: Models for non-smokers
Intercep	Var.1	Intercep_Coef	Var.1._Coef	ci.inf_Intercep	ci.sup_Intercep	ci.inf_Var.1	ci.sup_Var.1	AUC.VALUE
(Intercept)	IL1alpha	-5.70993559	7.93e-05	-8.108961	-3.310911	3.8e-05	0.000121	0.959
(Intercept)	IL1beta	-3.58451177	0.00034951	-4.842429	-2.326595	2e-04	0.000499	0.944
(Intercept)	IL17A	-3.36450631	0.1617537	-4.569142	-2.15987	0.091514	0.231993	0.914
(Intercept)	IL1alpha_IL2	-2.02555049	0.00015546	-2.832624	-1.218477	6.6e-05	0.000245	0.911
(Intercept)	IL1beta_IL2	-1.77773609	0.0011128	-2.501695	-1.053777	0.000517	0.001708	0.886
(Intercept)	IL17A_IL2	-1.73631708	0.68936904	-2.527142	-0.945493	0.264979	1.113759	0.857

## Sheet: Measures for smokers
Formula_Model	AUC.VAL	ci.inf.AUC	ci.sup.AUC	ACC.VAL	ci.if.ACC	ci.sup.ACC	SENS.VAL	ci.inf.SENS	ci.sup.SENS	SPEC.VAL	ci.inf.SPEC	ci.sup.SPEC	PPV.VAL	ci.inf.PPV	ci.sup.PPV	NPV.VAL	ci.inf.NPV	ci.sup.NPV
IL1alpha	0.96623	0.92537	1	92.593	87.037	98.148	100	100	100	69.231	46.154	92.308	91.111	85.417	97.619	100	100	100
IL1beta	0.96811	0.92362	1	94.444	88.889	100	97.561	92.683	100	84.615	61.538	100	95.238	88.889	100	92.308	75	100
IL17A	0.93996	0.87245	1	92.593	85.185	98.148	95.122	87.805	100	84.615	61.538	100	95.238	88.889	100	85.714	66.667	100
IL1alpha_IL2	0.87805	0.78146	0.97464	85.185	79.63	92.593	100	100	100	38.462	15.385	69.231	83.673	78.846	91.111	100	100	100
IL1beta_IL2	0.90619	0.79875	1	92.593	85.185	98.148	95.122	87.805	100	84.615	61.538	100	95.238	88.636	100	85.714	68.75	100
IL17A_IL2	0.95497	0.90402	1	92.593	87.037	98.148	100	100	100	69.231	46.154	92.308	91.111	85.417	97.619	100	100	100
IL17A_IL10	0.86304	0.74765	0.97843	87.037	79.63	94.444	97.561	92.683	100	53.846	23.077	84.615	86.957	80.392	95.122	88.889	60	100

## Sheet: Measures for non-smokers
Formula_Model	AUC.VAL	ci.inf.AUC	ci.sup.AUC	ACC.VAL	ci.if.ACC	ci.sup.ACC	SENS.VAL	ci.inf.SENS	ci.sup.SENS	SPEC.VAL	ci.inf.SPEC	ci.sup.SPEC	PPV.VAL	ci.inf.PPV	ci.sup.PPV	NPV.VAL	ci.inf.NPV	ci.sup.NPV
IL1alpha	0.95902	0.91055	1	93.548	88.172	97.849	87.5	75	96.875	96.721	91.803	100	93.548	84.375	100	93.651	88.06	98.361
IL1beta	0.94416	0.88032	1	94.624	89.247	98.925	90.625	78.125	100	96.721	91.803	100	93.75	84.848	100	95.238	89.552	100
IL17A	0.91445	0.84808	0.98081	88.172	81.72	94.624	78.125	62.5	90.625	93.443	86.885	98.361	86.667	75	96.429	89.062	82.857	95.161
IL1alpha_IL2	0.91137	0.85407	0.96868	88.172	81.694	94.624	84.375	71.875	96.875	90.164	81.967	96.721	81.818	70.588	93.548	91.803	85.294	98.04
IL1beta_IL2	0.88627	0.8167	0.95584	84.946	77.419	91.398	81.25	65.625	93.75	86.885	77.049	95.082	76.471	64.706	89.655	90	82.812	96.364
IL17A_IL2	0.85707	0.77987	0.93427	80.645	72.043	88.172	87.5	75	96.875	77.049	65.574	86.885	66.667	56.863	78.378	92.308	85	98.077
